# Supplementary material for: Cerebroplacental Ratio in Monochorionic Diamniotic Twin Pregnancies with and Without Gestational Diabetes: A Longitudinal Cohort Study
Source: J Clin Med. 2026 May 17;15(10):3864. doi: 10.3390/jcm15103864 (PMC13207628; doi:10.3390/jcm15103864)
Supplement: Supplementary file 1 [file jcm-15-03864-s001.zip]

Archive with 1 entries (1 files):
- jcm-4228096-supplementary.pdf
